# Supplementary material for: Activation-Free Sulfonyl Fluoride Probes for Fragment Screening
Source: Molecules. 2023 Mar 29;28(7):3042. doi: 10.3390/molecules28073042 (PMC10096327; doi:10.3390/molecules28073042)
Supplement: Supplementary file 1 [file molecules-28-03042-s001.zip]

Archive with 1 entries (1 files):
- molecules-2313385-supplementary.pdf
